# Supplementary material for: Enhanced Removal of Copper Ions from Aqueous Solution by Citrate-Stabilized Amorphous Calcium Phosphate Nanoparticles/Sodium Alginate Composite Hydrogel Beads
Source: Nanomaterials (Basel). 2026 May 24;16(11):662. doi: 10.3390/nano16110662 (PMC13257919; doi:10.3390/nano16110662)
Supplement: Supplementary file 1 [file nanomaterials-16-00662-s001.zip]

Archive with 1 entries (1 files):
- nanomaterials-4273275-supplementary.pdf
